# Supplementary material for: NetDI: Methodology Elucidating the Role of Power and Dynamical Brain Network Features That Underpin Word Production
Source: eNeuro. 2021 Jan 5;8(1):ENEURO.0177-20.2020. doi: 10.1523/ENEURO.0177-20.2020 (PMC7890525; doi:10.1523/ENEURO.0177-20.2020)
Supplement: Extended Data Table 3-1 — Sensitivity (recall or TPR), specificity (selectivity or TNR), precision for kNN classification Download Table 3-1, DOC file. [file enu-eN-NWR-0177-20-s01.doc]

\begin{mytable}[h]
\centering
\resizebox{\columnwidth}{!}{%
\setlength\tabcolsep{1pt}
\begin{tabular}{l|c|c|c||c|c|c||c|c|c||c|c|c}
k-Nearest Neighbor &\multicolumn{3}{c}{Patient 1}&\multicolumn{3}{c}{Patient 4}&\multicolumn{3}{c}{Patient 5}&\multicolumn{3}{c}{Patient 7}\\ 
Classifier (KNN)&Sensitivity&Specificity&Precision&Sensitivity&Specificity&Precision&Sensitivity&Specificity&Precision&Sensitivity&Specificity&Precision\\
 &TPR&TNR&TP/(TP+FP)&TPR&TNR& &TPR&TNR& &TPR&TNR& \\
\hline
Power
&86.6  $\pm$  1.1  & 63.7  $\pm$  2.6  & 87.7  $\pm$  0.9 &  88.1  $\pm$  1.2      &   0      $\pm$   0   &74.5 $\pm$   0.3   &95.6 $\pm$1.5 &  57.3  $\pm$  1.9   &49.8 $\pm$   1.6 &  54.0  $\pm$  2.7  & 79.8  $\pm$  2.1 &  71.5 $\pm$   2.9\\
\hline
Indeg
&96.7 $\pm$   0.6   &35.1  $\pm$  2.5  & 81.3 $\pm$   0.7&  100.0    $\pm$     0  &  0.3  $\pm$  0.3  & 77.3  $\pm$  0.1  & 35.7 $\pm$ 2.7 &  72.5  $\pm$  1.8 &  35.7  $\pm$  3.0  & 52.7  $\pm$  2.6 &  90.1 $\pm$   2.0  & 80.8  $\pm$  3.0\\
Outdeg
&73.9  $\pm$  1.6  & 43.7  $\pm$  2.7  & 79.2  $\pm$  1.0  &\cellcolor[gray]{0.85} 99.3   $\pm$ 0.4  &\cellcolor[gray]{0.85} 59.6   $\pm$ 2.3  & \cellcolor[gray]{0.85}89.7  $\pm$  0.6&    7.0 $\pm$ 1.5  & 73.0  $\pm$  1.5  &  5.7  $\pm$  1.4  & 44.7  $\pm$  2.6 & 100.0     $\pm$    0 &  80.8  $\pm$  3.5
\\
Indeg+Outdeg
 &84.3  $\pm$  1.2  & 37.4  $\pm$  2.8 &  79.8  $\pm$  0.9  & 96.5  $\pm$  0.6  &  5.3   $\pm$ 1.4 &  77.6  $\pm$  0.3 &  40.0 $\pm$ 2.9 &  68.0  $\pm$  1.7  & 31.9   $\pm$ 2.6  & 44.8   $\pm$ 2.5  & 97.0  $\pm$  1.0  & 79.7 $\pm$   3.3
\\
Cores
&79.9  $\pm$  1.3   &54.5 $\pm$   2.8 &  83.9  $\pm$  1.0  & 90.5   $\pm$ 1.0  & 37.6 $\pm$   2.9  & 83.6  $\pm$  0.7&   55.2  $\pm$ 2.7  & 69.8 $\pm$   1.8 &  44.6  $\pm$  2.5 & \cellcolor[gray]{0.85} 55.9  $\pm$  2.8 &\cellcolor[gray]{0.85} 100.0     $\pm$    0  & \cellcolor[gray]{0.85}87.0 $\pm$   2.9
\\
\hline
Indeg + Power
&\cellcolor[gray]{0.85}88.7   $\pm$ 1.1 &\cellcolor[gray]{0.85}  83.1  $\pm$  2.0  &\cellcolor[gray]{0.85} 94.0 $\pm$   0.7  & 82.4  $\pm$  1.1 &  56.3   $\pm$ 2.6 &  87.0 $\pm$   0.8   &76.9 $\pm$ 2.8  & 70.1 $\pm$   1.9  & 52.2  $\pm$  2.3   &43.7  $\pm$  2.4  & 88.7  $\pm$  1.8 &  73.4  $\pm$  3.3
\\
Outdeg + Power
&74.8   $\pm$ 1.4 &  82.4  $\pm$  2.1  & 93.1  $\pm$  0.8  & 89.1  $\pm$  1.2  & 58.9  $\pm$  2.6  & 88.5  $\pm$  0.7 &  87.8    $\pm$ 2.4  & 69.7  $\pm$  1.7 &  55.2  $\pm$  2.1   &54.0  $\pm$  2.6  & 84.0  $\pm$  2.0  & 75.4 $\pm$   2.9
\\
In+Outdeg+ Power
&86.2   $\pm$ 1.2 &  83.1 $\pm$   2.0  & 94.1  $\pm$  0.7&   82.6   $\pm$ 1.3   &42.3  $\pm$  2.9 &  83.6  $\pm$  0.8  & 76.9    $\pm$ 2.6 &  69.2  $\pm$  1.6   &51.6 $\pm$   2.1 &  51.1 $\pm$   2.7   &94.1   $\pm$ 1.5  & 80.7  $\pm$   3.2
\\
Cores + Power
&87.9  $\pm$  1.0 &  77.1   $\pm$ 2.5 &  92.2 $\pm$   0.8  & 80.5  $\pm$  1.3  & 47.1  $\pm$  3.1  & 84.6  $\pm$  0.9  & \cellcolor[gray]{0.85}97.3     $\pm$ 1.0  &\cellcolor[gray]{0.85} 66.8 $\pm$   1.8 & \cellcolor[gray]{0.85} 57.8  $\pm$  1.6  & 54.4  $\pm$  2.6 &  89.3   $\pm$ 1.8 &  80.5  $\pm$  2.8
\\[0.5ex]% inserts table [0.5ex]% inserts table %heading
%heading
\hline
\end{tabular}
}
\captionsetup{justification=centering}
\caption{Sensitivity (recall or TPR), Specificity (selectivity or TNR), Precision for k-Nearest Neighbors classification}
\label{table:SSP1}
\end{mytable}
