# Supplementary material for: NetDI: Methodology Elucidating the Role of Power and Dynamical Brain Network Features That Underpin Word Production
Source: eNeuro. 2021 Jan 5;8(1):ENEURO.0177-20.2020. doi: 10.1523/ENEURO.0177-20.2020 (PMC7890525; doi:10.1523/ENEURO.0177-20.2020)
Supplement: Extended Data Table 3-2 — Sensitivity (recall or TPR), specificity (selectivity or TNR), precision for SVM classification Download Table 3-2, DOC file. [file enu-eN-NWR-0177-20-s02.doc]

\begin{mytable2}[h]
\centering
\resizebox{\columnwidth}{!}{%
\setlength\tabcolsep{1pt}
\begin{tabular}{l|c|c|c||c|c|c||c|c|c||c|c|c}
Support Vector Machine &\multicolumn{3}{c}{Patient 1}&\multicolumn{3}{c}{Patient 4}&\multicolumn{3}{c}{Patient 5}&\multicolumn{3}{c}{Patient 7}\\ 
Classifier (SVM)&Sensitivity&Specificity&Precision&Sensitivity&Specificity&Precision&Sensitivity&Specificity&Precision&Sensitivity&Specificity&Precision\\
 &TPR&TNR&TP/(TP+FP)&TPR&TNR& &TPR&TNR& &TPR&TNR& \\
\hline
Power
&65.3  $\pm$   1.6 &  52.0  $\pm$   2.5  & 80.0  $\pm$   1.0  & 54.5  $\pm$   1.9   & 8.7  $\pm$   1.7 &  63.9   $\pm$  1.2   &80.0   $\pm$   2.3  & 39.8  $\pm$   1.6 &  34.3  $\pm$   1.0  & 59.4  $\pm$   2.4  & 73.2   $\pm$  2.8&   74.3  $\pm$   2.6\\
\hline
Indeg
& 52.9   $\pm$  1.6 & 100.0    $\pm$      0  & 99.4  $\pm$   0.7 &  30.1  $\pm$   1.4  & 79.7  $\pm$   2.3 &  80.3  $\pm$   2.5   &94.1   $\pm$   1.5  & 34.7  $\pm$   1.9  & 37.3  $\pm$   0.9  & 54.9  $\pm$   2.4  &100.0    $\pm$      0  & 91.8  $\pm$   2.4\\
Outdeg
&   58.3   $\pm$  1.5  &100.0    $\pm$      0 & 100.0    $\pm$      0 &  \cellcolor[gray]{0.85}40.9  $\pm$   1.5 & \cellcolor[gray]{0.85}100.0   $\pm$       0 & \cellcolor[gray]{0.85} 98.8   $\pm$  1.0 &  51.2   $\pm$ 3.1  & 46.0   $\pm$  1.7 &  25.7 $\pm$    1.5  & 52.8  $\pm$   2.5  & 99.9  $\pm$   0.1  & 88.8  $\pm$   2.8
\\
Indeg+Outdeg
 &   57.7   $\pm$  1.5 & 100.0    $\pm$      0 & 100.0   $\pm$       0  & 39.6  $\pm$   1.5 &  98.6  $\pm$   0.7 &  97.3   $\pm$  1.3&   89.5  $\pm$    2.2  & 43.8  $\pm$   1.8 &  39.1  $\pm$   1.3  & 54.2  $\pm$   2.5  &100.0    $\pm$      0 &  91.0  $\pm$   2.5
\\
Cores
& \cellcolor[gray]{0.85}  58.8   $\pm$  1.4 &\cellcolor[gray]{0.85} 100.0  $\pm$        0 &\cellcolor[gray]{0.85} 100.0    $\pm$      0 &  48.4  $\pm$   1.6  & 82.1  $\pm$   2.1 &  90.4   $\pm$  1.3&   86.6  $\pm$    2.4  & 42.6 $\pm$    1.8 &  37.8  $\pm$   1.2 &  46.5   $\pm$  2.8  & 87.5  $\pm$   2.0  & 71.4   $\pm$  3.5
\\
\hline
Indeg + Power
&   59.1  $\pm$   1.8 &  90.3   $\pm$  1.6 &  94.3  $\pm$   1.0  & 48.5  $\pm$   1.9 &  45.9 $\pm$    2.4 &  72.8   $\pm$  1.5  & 81.0   $\pm$   2.3 &  30.0   $\pm$  1.6  & 31.1  $\pm$   0.9 &  50.6  $\pm$   2.4  & 98.3  $\pm$   1.0 &  87.8   $\pm$  2.8
\\
Outdeg + Power
&   58.8  $\pm$   1.7  & 91.7  $\pm$   1.6  & 95.2 $\pm$    0.9  & 40.3  $\pm$   1.6 &  79.4  $\pm$   2.5 &  86.5  $\pm$   1.9  & 93.8   $\pm$   1.8 &  47.4  $\pm$   1.6  & 42.2   $\pm$  1.1 & \cellcolor[gray]{0.85} 56.7  $\pm$   2.5  &\cellcolor[gray]{0.85} 98.7  $\pm$   0.9 & \cellcolor[gray]{0.85} 90.4   $\pm$  2.5
\\
In+Outdeg+ Power
&   57.6  $\pm$   1.4 & 100.0    $\pm$      0 &  99.6   $\pm$  0.6 &  35.0  $\pm$   1.5  & 79.8  $\pm$   2.4 &  84.7  $\pm$   2.0   &93.5   $\pm$   1.8  & 42.0   $\pm$  1.6  & 39.1   $\pm$  1.0 &  50.2   $\pm$  2.5 &  99.6   $\pm$  0.5 &  87.1 $\pm$    2.9
\\
Cores + Power
&   60.8  $\pm$   1.6  & 94.8   $\pm$  1.2 &  97.1   $\pm$  0.7 &  61.6   $\pm$  1.6 &  72.9 $\pm$    2.6  & 88.7  $\pm$   1.1 &  \cellcolor[gray]{0.85}98.8   $\pm$   0.8 &\cellcolor[gray]{0.85}  43.6   $\pm$  1.7  & \cellcolor[gray]{0.85}42.0  $\pm$   0.9 &  57.4 $\pm$    2.4 &  86.9  $\pm$   2.1  & 82.3  $\pm$   2.6
\\[0.5ex]% inserts table [0.5ex]% inserts table %heading
\hline
\end{tabular}
}
\captionsetup{justification=centering}
\caption{Sensitivity (recall or TPR), Specificity (selectivity or TNR), Precision for Support Vector Machine classification}
\label{table:SSP2}
\end{mytable2}
